# Supplementary material for: Nutritional Status, Body Composition and Growth in Paediatric-Onset Ulcerative Colitis: A Systematic Review
Source: Nutrients. 2026 Jan 5;18(1):169. doi: 10.3390/nu18010169 (PMC12787959; doi:10.3390/nu18010169)
Supplement: Supplementary file 1 [file nutrients-18-00169-s001.zip]

Archive with 1 entries (1 files):
- nutrients-4034773-supplementary.pdf
